# Supplementary material for: Development of an Electrochemical Sensor Using a Modified Carbon Paste Electrode with Silver Nanoparticles Capped with Saffron for Monitoring Mephedrone
Source: Sensors (Basel). 2022 Feb 18;22(4):1625. doi: 10.3390/s22041625 (PMC8878875; doi:10.3390/s22041625)
Supplement: Supplementary file 1 [file sensors-22-01625-s001.zip]

Archive with 1 entries (1 files):
- sensors-1572317-supplementary.pdf
